# Supplementary material for: Milk Fatty Acids as Potential Biomarkers of Enteric Methane Emissions in Dairy Cattle: A Review
Source: Animals (Basel). 2025 Jul 28;15(15):2212. doi: 10.3390/ani15152212 (PMC12345473; doi:10.3390/ani15152212)
Supplement: Supplementary file 1 [file animals-15-02212-s001.zip]

Archive with 1 entries (1 files):
- animals-3681036-supplementary.pdf
